# Supplementary material for: Targeted Metabolomic Profiling of Peritoneal Dialysis Effluents Shows Anti-oxidative Capacity of Alanyl-Glutamine
Source: Front Physiol. 2019 Jan 21;9:1961. doi: 10.3389/fphys.2018.01961 (PMC6348277; doi:10.3389/fphys.2018.01961)
Supplement: Supplementary file 4 [file Table_1.XLSX]

## Sheet: Supplemental Table S1
Sampling time (h)	Metabolite	median conc. (µM)	Q25 (µM)	Q75 (µM)	qualitative	Metabolite Class
4	H1	43876	30010.2	49633.8	0.25	sugars
4	Creatinine	529	411.5	828.5	0.65	biogenic amines
4	Gln	435.5	375.5	511.5	1	aminoacids
4	Ala	275	228	307	0.95	aminoacids
4	Pro	197.5	159.75	241.5	1	aminoacids
4	Gly	179.5	118.25	216	1	aminoacids
4	Lys	97.45	78.975	111.5	1	aminoacids
4	Val	89.4	78.525	97.925	1	aminoacids
4	Thr	60.05	42.1	75.375	1	aminoacids
4	Leu	54.7	53.15	61.775	0.8	aminoacids
4	Arg	52.05	46.775	59.8	1	aminoacids
4	Cit	50.55	42.9	56.675	0.95	aminoacids
4	His	44.2	36.85	55.475	1	aminoacids
4	Ser	44.15	36.95	52.725	1	aminoacids
4	Ile	35.6	33.025	43.375	1	aminoacids
4	Phe	34.7	30.375	39.675	1	aminoacids
4	Asn	28.9	21.675	33.375	1	aminoacids
4	Orn	27.5	23.95	35.725	1	aminoacids
4	Tyr	22.4	17.85	26.575	1	aminoacids
4	t4-OH-Pro	18.65	12.8	23.425	0.9	biogenic amines
4	C0	18.15	14.075	20.075	1	acylcarnitines
4	SDMA	16.8	11.3	18	0.95	biogenic amines
4	Taurine	15.2	12.5	22	0.95	biogenic amines
4	Glu	15.05	10.575	20.8	0.75	aminoacids
4	Met	11.45	9.85	13.35	1	aminoacids
4	total DMA	9.74	7.055	10.9	0.95	biogenic amines
4	Trp	7.02	5.4675	8.2425	0.85	aminoacids
4	C2	3.245	2.705	3.9175	1	acylcarnitines
4	Asp	2.565	1.91	5.1275	0.25	aminoacids
4	lysoPC a C14:0	2.36	2.2975	2.39	0	glycerophospholipids
4	PC aa C34:2	1.44	1.2175	2.125	1	glycerophospholipids
4	Kynurenine	1.295	1.07	1.83	0.8	biogenic amines
4	PC aa C36:2	1.027	0.7885	1.41	1	glycerophospholipids
4	PC aa C34:1	1.01	0.9175	1.6475	1	glycerophospholipids
4	alpha-AAA	1	0.862	1.3375	0.5	biogenic amines
4	Ac-Orn	0.876	0.6915	1.3675	0.4	biogenic amines
4	PC aa C36:4	0.77	0.5285	1.0675	1	glycerophospholipids
4	Met-SO	0.724	0.5175	0.91575	0	biogenic amines
4	lysoPC a C16:0	0.5545	0.41	0.744	1	glycerophospholipids
4	PC aa C38:4	0.4995	0.35875	0.6035	1	glycerophospholipids
4	PC aa C36:3	0.4975	0.3975	0.75475	1	glycerophospholipids
4	PC aa C26:0	0.473	0.45075	0.48975	0	glycerophospholipids
4	SM C16:0	0.457	0.4245	0.66725	1	sphingolipids
4	PC ae C42:0	0.45	0.44125	0.45875	0	glycerophospholipids
4	ADMA	0.401	0.3465	0.478	0.85	biogenic amines
4	C10	0.379	0.30025	0.42375	0.75	acylcarnitines
4	C12-DC	0.233	0.22275	0.2425	0	acylcarnitines
4	PC aa C36:1	0.231	0.19675	0.31625	1	glycerophospholipids
4	C12:1	0.2255	0.19675	0.29025	0.95	acylcarnitines
4	PC ae C42:5	0.225	0.21825	0.23425	0	glycerophospholipids
4	PC aa C38:6	0.222	0.183	0.28675	1	glycerophospholipids
4	PC aa C38:5	0.193	0.16925	0.25425	1	glycerophospholipids
4	C4	0.18	0.14825	0.26375	0.1	acylcarnitines
4	PC aa C38:3	0.179	0.15725	0.314	1	glycerophospholipids
4	lysoPC a C18:0	0.1755	0.15575	0.20225	0.35	glycerophospholipids
4	PC aa C32:0	0.1635	0.14725	0.204	1	glycerophospholipids
4	PC aa C40:6	0.161	0.14275	0.192	0.05	glycerophospholipids
4	Histamine	0.1565	0.15075	0.16925	0	biogenic amines
4	PC aa C40:1	0.1545	0.1495	0.16475	0	glycerophospholipids
4	SM C24:1	0.14	0.11925	0.17275	1	sphingolipids
4	lysoPC a C18:1	0.1305	0.10875	0.178	1	glycerophospholipids
4	C5	0.126	0.09875	0.193	0.05	acylcarnitines
4	lysoPC a C18:2	0.1235	0.0865	0.144	1	glycerophospholipids
4	C3	0.121	0.1105	0.14325	0	acylcarnitines
4	PC aa C42:6	0.119	0.1125	0.1285	0	glycerophospholipids
4	PC ae C36:4	0.113	0.09325	0.14225	0.95	glycerophospholipids
4	PC aa C36:0	0.107	0.098	0.11	0	glycerophospholipids
4	PC ae C36:1	0.1065	0.09425	0.12175	0.85	glycerophospholipids
4	PC ae C38:5	0.1045	0.07875	0.1355	0	glycerophospholipids
4	C8	0.0985	0.08475	0.115	0	acylcarnitines
4	PC ae C42:1	0.0975	0.09275	0.102	0	glycerophospholipids
4	PC aa C32:1	0.096	0.0775	0.14125	1	glycerophospholipids
4	C9	0.0915	0.06525	0.11425	0.65	acylcarnitines
4	PC ae C38:4	0.0885	0.07075	0.11125	0	glycerophospholipids
4	Putrescine	0.086	0.051	0.1745	0.4	biogenic amines
4	C10:2	0.0855	0.0775	0.0905	0.15	acylcarnitines
4	C12	0.0845	0.0775	0.09525	0	acylcarnitines
4	C5-OH (C3-DC-M)	0.079	0.073	0.08525	0.9	acylcarnitines
4	C4:1	0.078	0.06525	0.08325	1	acylcarnitines
4	Carnosine	0.078	0.034	0.16975	0.05	biogenic amines
4	PC ae C36:2	0.075	0.06275	0.09675	0.8	glycerophospholipids
4	lysoPC a C28:0	0.074	0.06675	0.079	0	glycerophospholipids
4	Spermine	0.0715	0.069	0.0765	0	biogenic amines
4	PC ae C38:0	0.071	0.06975	0.0745	0	glycerophospholipids
4	PC ae C34:1	0.0705	0.057	0.0895	1	glycerophospholipids
4	C10:1	0.066	0.061	0.075	0.05	acylcarnitines
4	SM C16:1	0.064	0.056	0.10075	1	sphingolipids
4	lysoPC a C20:4	0.0635	0.0485	0.0815	1	glycerophospholipids
4	lysoPC a C16:1	0.0625	0.0585	0.07125	0.45	glycerophospholipids
4	PC aa C34:3	0.062	0.05025	0.07675	0	glycerophospholipids
4	PC aa C36:5	0.062	0.048	0.08775	1	glycerophospholipids
4	SM C18:0	0.0605	0.054	0.099	1	sphingolipids
4	DOPA	0.06	0.05675	0.064	0	biogenic amines
4	SM (OH) C14:1	0.0595	0.0505	0.0735	1	sphingolipids
4	C6 (C4:1-DC)	0.059	0.04325	0.10275	0.05	acylcarnitines
4	PC aa C30:0	0.0585	0.0535	0.0685	0	glycerophospholipids
4	PC ae C36:5	0.058	0.04425	0.0795	0.95	glycerophospholipids
4	C5:1	0.0555	0.05075	0.062	0.9	acylcarnitines
4	Dopamine	0.055	0.05375	0.05975	0.05	biogenic amines
4	PC ae C34:2	0.054	0.043	0.0875	1	glycerophospholipids
4	PC ae C38:6	0.052	0.04175	0.0625	1	glycerophospholipids
4	C5-M-DC	0.0515	0.0395	0.0645	0.95	acylcarnitines
4	PC ae C30:0	0.051	0.05	0.056	0	glycerophospholipids
4	C3-DC (C4-OH)	0.0505	0.04325	0.05975	1	acylcarnitines
4	Spermidine	0.048	0.043	0.06175	0	biogenic amines
4	SM C24:0	0.048	0.04075	0.065	1	sphingolipids
4	PC ae C32:2	0.047	0.044	0.04925	1	glycerophospholipids
4	lysoPC a C20:3	0.046	0.0425	0.04925	0	glycerophospholipids
4	C18:1	0.045	0.03575	0.048	0	acylcarnitines
4	PC aa C28:1	0.044	0.03375	0.0485	0.15	glycerophospholipids
4	PC ae C40:4	0.044	0.041	0.04875	0	glycerophospholipids
4	PC ae C36:0	0.0435	0.04075	0.04625	0	glycerophospholipids
4	lysoPC a C26:1	0.0415	0.03775	0.048	0.95	glycerophospholipids
4	PC ae C34:3	0.0415	0.035	0.05175	0.8	glycerophospholipids
4	PC aa C40:2	0.0385	0.03675	0.04	0	glycerophospholipids
4	lysoPC a C26:0	0.0375	0.03275	0.04125	0.1	glycerophospholipids
4	C3-OH	0.037	0.03475	0.03925	0.15	acylcarnitines
4	PC aa C32:2	0.0355	0.026	0.0565	0.2	glycerophospholipids
4	lysoPC a C17:0	0.035	0.03075	0.03825	0	glycerophospholipids
4	lysoPC a C24:0	0.035	0.03075	0.041	0	glycerophospholipids
4	C5-DC (C6-OH)	0.034	0.026	0.041	1	acylcarnitines
4	PC ae C36:3	0.0335	0.028	0.04575	1	glycerophospholipids
4	PC ae C44:4	0.0335	0.02975	0.037	0	glycerophospholipids
4	PC ae C44:5	0.0315	0.029	0.036	0	glycerophospholipids
4	PC ae C32:1	0.031	0.02275	0.03625	0.65	glycerophospholipids
4	PC aa C42:0	0.03	0.027	0.03325	0	glycerophospholipids
4	SM C18:1	0.03	0.02525	0.0515	1	sphingolipids
4	PC aa C24:0	0.029	0.026	0.0335	0	glycerophospholipids
4	PC aa C42:2	0.029	0.028	0.03325	0	glycerophospholipids
4	PC aa C40:5	0.0285	0.0245	0.04175	1	glycerophospholipids
4	SM (OH) C22:1	0.028	0.01925	0.03625	1	sphingolipids
4	PC aa C38:0	0.027	0.026	0.033	0	glycerophospholipids
4	PC ae C40:6	0.0265	0.02175	0.0315	0	glycerophospholipids
4	lysoPC a C28:1	0.026	0.0215	0.0325	0.55	glycerophospholipids
4	PC ae C34:0	0.025	0.02	0.03325	0	glycerophospholipids
4	PC ae C44:6	0.025	0.023	0.02825	0	glycerophospholipids
4	PC aa C40:4	0.024	0.02	0.02825	0.3	glycerophospholipids
4	SM (OH) C22:2	0.024	0.01475	0.0375	1	sphingolipids
4	C7-DC	0.023	0.019	0.025	0	acylcarnitines
4	C16:2-OH	0.0225	0.021	0.024	0	acylcarnitines
4	C6:1	0.0225	0.02	0.026	0.35	acylcarnitines
4	PC ae C38:3	0.022	0.0195	0.031	0.9	glycerophospholipids
4	C14	0.021	0.019	0.024	0	acylcarnitines
4	PC aa C34:4	0.0205	0.01875	0.024	0	glycerophospholipids
4	C5:1-DC	0.02	0.019	0.021	0.25	acylcarnitines
4	PC ae C44:3	0.018	0.01575	0.02025	0	glycerophospholipids
4	C18:1-OH	0.017	0.016	0.018	0	acylcarnitines
4	PC aa C42:1	0.017	0.015	0.018	0	glycerophospholipids
4	PC ae C40:5	0.017	0.01275	0.0215	0.15	glycerophospholipids
4	C14:2-OH	0.016	0.014	0.017	0	acylcarnitines
4	PC ae C40:2	0.016	0.013	0.018	0.05	glycerophospholipids
4	C16:1	0.015	0.014	0.01625	0	acylcarnitines
4	PC ae C38:2	0.015	0.01075	0.01925	0.9	glycerophospholipids
4	PC ae C40:1	0.0135	0.01175	0.017	0.05	glycerophospholipids
4	C3:1	0.013	0.013	0.015	0.05	acylcarnitines
4	C16	0.012	0.0105	0.013	0	acylcarnitines
4	C14:1-OH	0.011	0.01	0.012	0	acylcarnitines
4	C16-OH	0.011	0.01075	0.012	0.05	acylcarnitines
4	PC aa C36:6	0.011	0.00975	0.013	0	glycerophospholipids
4	PC ae C42:2	0.011	0.008	0.012	0	glycerophospholipids
4	C14:1	0.0105	0.00975	0.012	0	acylcarnitines
4	SM (OH) C16:1	0.01	0.005	0.015	0.9	sphingolipids
4	C18	0.0095	0.009	0.01125	0	acylcarnitines
4	PC ae C40:3	0.0095	0.00775	0.01275	0	glycerophospholipids
4	PC ae C42:3	0.0095	0.008	0.0115	0	glycerophospholipids
4	C14:2	0.009	0.009	0.00925	0	acylcarnitines
4	C16:2	0.009	0.009	0.01	0	acylcarnitines
4	PC aa C38:1	0.009	0.007	0.01325	0.15	glycerophospholipids
4	PC ae C30:1	0.0085	0.00675	0.01225	0.15	glycerophospholipids
4	C16:1-OH	0.008	0.008	0.009	0	acylcarnitines
4	PC aa C32:3	0.008	0.007	0.009	0.1	glycerophospholipids
4	PC aa C40:3	0.008	0.007	0.01	0.65	glycerophospholipids
4	PC aa C42:4	0.008	0.007	0.01	0	glycerophospholipids
4	PC aa C42:5	0.008	0.00575	0.01	0	glycerophospholipids
4	SM (OH) C24:1	0.0075	0.00475	0.009	0.75	sphingolipids
4	Serotonin	0.006	0.005	0.006	0	biogenic amines
4	PC ae C38:1	0.006	0.00475	0.011	0.15	glycerophospholipids
4	C18:2	0.005	0.005	0.006	0	acylcarnitines
4	PC aa C30:2	0.005	0.002	0.007	0.65	glycerophospholipids
4	SM C22:3	0.0045	0.00175	0.007	0.4	sphingolipids
4	PC ae C30:2	0.004	0.004	0.005	0	glycerophospholipids
4	SM C26:1	0.003	0.002	0.005	0.7	sphingolipids
4	SM C26:0	0.0025	0.00075	0.005	0.4	sphingolipids
4	SM C20:2	0.0015	0	0.003	0.1	sphingolipids
4	c4-OH-Pro	0	0	0	0	biogenic amines
4	Nitro-Tyr	0	0	0	0	biogenic amines
4	PEA	0	0	0	0.05	biogenic amines
4	PC ae C42:4	0	0	0	0	glycerophospholipids
0	H1	166936	159061	174661	0	sugars
0	Creatinine	90.05	50.675	118.75	1	biogenic amines
0	Gln	70.55	50.925	92.525	0.9	aminoacids
0	Ala	44.9	24.175	64.375	0.8	aminoacids
0	Gly	40.45	19.375	56.375	0.7	aminoacids
0	Pro	29.85	17.9	42.85	0.9	aminoacids
0	Val	17.2	9.05	24.8	0.7	aminoacids
0	Lys	15.2	10.85	21.6	0.8	aminoacids
0	Thr	11.45	5.615	15.15	0.8	aminoacids
0	Leu	8.74	5.7025	12.575	0	aminoacids
0	Ser	8.65	5.505	10.635	0.75	aminoacids
0	Cit	7.775	6.08	10.925	0.75	aminoacids
0	Arg	7.765	5.36	10.65	0.75	aminoacids
0	His	6.72	4.135	8.905	0.65	aminoacids
0	Ile	6.09	4.3125	8.4175	0.6	aminoacids
0	Phe	5.535	4.1	6.9	0.55	aminoacids
0	Orn	4.805	2.8125	6.375	0.45	aminoacids
0	Asn	4.75	3.285	5.5825	0.45	aminoacids
0	C0	3.82	3.3525	5.03	0.3	acylcarnitines
0	Tyr	3.1	2.5125	4.9725	0.25	aminoacids
0	Taurine	2.905	1.7175	3.6225	0.6	biogenic amines
0	t4-OH-Pro	2.63	1.885	4.02	0.05	biogenic amines
0	lysoPC a C14:0	2.355	2.335	2.3825	0	glycerophospholipids
0	Glu	2.32	1.7425	3.325	0	aminoacids
0	Met	2.045	1.375	2.525	0	aminoacids
0	SDMA	1.915	0.9795	2.6175	0.45	biogenic amines
0	Asp	1.34	0.569	1.915	0.1	aminoacids
0	total DMA	1.24	0.80625	1.515	0.45	biogenic amines
0	Trp	0.9855	0.6545	1.3475	0	aminoacids
0	C2	0.568	0.39025	0.7105	0.75	acylcarnitines
0	PC ae C42:0	0.449	0.439	0.45975	0	glycerophospholipids
0	PC aa C26:0	0.4425	0.433	0.45825	0	glycerophospholipids
0	PC aa C34:2	0.237	0.164	0.37575	0.9	glycerophospholipids
0	PC ae C42:5	0.219	0.21375	0.223	0	glycerophospholipids
0	C10	0.2035	0.197	0.22025	0	acylcarnitines
0	C12-DC	0.193	0.18675	0.204	0	acylcarnitines
0	PC aa C34:1	0.193	0.13225	0.25575	0.9	glycerophospholipids
0	Ac-Orn	0.1845	0.098	0.278	0.05	biogenic amines
0	Kynurenine	0.176	0.1105	0.253	0	biogenic amines
0	C4:1	0.166	0.159	0.1765	1	acylcarnitines
0	PC aa C36:2	0.163	0.118	0.24225	0.9	glycerophospholipids
0	Histamine	0.1505	0.1465	0.16075	0	biogenic amines
0	PC aa C40:1	0.15	0.14375	0.16175	0	glycerophospholipids
0	PC aa C36:4	0.113	0.069	0.14325	0.9	glycerophospholipids
0	PC ae C42:1	0.11	0.10475	0.11325	0	glycerophospholipids
0	alpha-AAA	0.106	0.06575	0.17425	0	biogenic amines
0	PC aa C42:6	0.101	0.094	0.1105	0	glycerophospholipids
0	lysoPC a C18:0	0.1	0.08475	0.11225	0	glycerophospholipids
0	SM C16:0	0.096	0.0605	0.12325	0.9	sphingolipids
0	PC aa C36:3	0.094	0.062	0.12475	0.65	glycerophospholipids
0	PC ae C36:1	0.0935	0.08525	0.09875	0.7	glycerophospholipids
0	PC aa C36:0	0.093	0.09	0.09825	0	glycerophospholipids
0	PC aa C40:6	0.09	0.0855	0.09825	0	glycerophospholipids
0	lysoPC a C16:0	0.08	0.0575	0.1465	0.85	glycerophospholipids
0	PC aa C38:4	0.077	0.0525	0.111	0.9	glycerophospholipids
0	C12:1	0.071	0.061	0.0845	0	acylcarnitines
0	Spermine	0.0685	0.067	0.07425	0	biogenic amines
0	PC ae C38:0	0.0665	0.06375	0.07175	0	glycerophospholipids
0	DOPA	0.0655	0.06175	0.06775	0	biogenic amines
0	lysoPC a C28:0	0.064	0.0605	0.073	0	glycerophospholipids
0	ADMA	0.062	0.04475	0.08025	0	biogenic amines
0	C12	0.0585	0.053	0.062	0	acylcarnitines
0	PC ae C30:0	0.0585	0.05475	0.06425	0	glycerophospholipids
0	C8	0.052	0.04075	0.05425	0	acylcarnitines
0	Dopamine	0.052	0.05075	0.05325	0	biogenic amines
0	SM (OH) C14:1	0.052	0.05	0.056	1	sphingolipids
0	C5-OH (C3-DC-M)	0.0505	0.0475	0.05225	0	acylcarnitines
0	PC aa C36:1	0.0475	0.0305	0.068	0.7	glycerophospholipids
0	lysoPC a C18:1	0.0455	0.03575	0.059	0.55	glycerophospholipids
0	PC ae C32:2	0.0455	0.043	0.04875	1	glycerophospholipids
0	PC aa C30:0	0.0445	0.04275	0.04825	0	glycerophospholipids
0	lysoPC a C16:1	0.044	0.03875	0.04975	0.05	glycerophospholipids
0	PC aa C32:0	0.042	0.0325	0.05075	0.8	glycerophospholipids
0	PC ae C36:4	0.042	0.03675	0.0505	0.15	glycerophospholipids
0	C10:2	0.04	0.038	0.045	0	acylcarnitines
0	PC ae C38:4	0.04	0.03675	0.04425	0	glycerophospholipids
0	C4	0.0395	0.0325	0.05275	0	acylcarnitines
0	lysoPC a C18:2	0.0395	0.0285	0.0515	0.95	glycerophospholipids
0	Spermidine	0.039	0.03575	0.0455	0	biogenic amines
0	C9	0.0375	0.03575	0.045	0	acylcarnitines
0	lysoPC a C20:3	0.037	0.036	0.04125	0	glycerophospholipids
0	PC aa C40:2	0.037	0.035	0.03925	0	glycerophospholipids
0	PC aa C38:6	0.036	0.02	0.05475	0.45	glycerophospholipids
0	PC ae C36:0	0.036	0.034	0.04125	0	glycerophospholipids
0	PC aa C38:5	0.0345	0.02275	0.051	0.8	glycerophospholipids
0	PC ae C40:4	0.034	0.03075	0.0405	0	glycerophospholipids
0	C5	0.0335	0.02875	0.037	0.05	acylcarnitines
0	C5-M-DC	0.0335	0.02975	0.036	0.6	acylcarnitines
0	C10:1	0.033	0.02675	0.03825	0	acylcarnitines
0	C3	0.0325	0.0255	0.04125	0	acylcarnitines
0	lysoPC a C26:1	0.0325	0.027	0.0365	0.55	glycerophospholipids
0	PC aa C38:3	0.0325	0.0245	0.046	0.75	glycerophospholipids
0	C5:1	0.0315	0.02775	0.03225	0	acylcarnitines
0	PC ae C38:5	0.031	0.02675	0.0395	0	glycerophospholipids
0	PC aa C34:3	0.0305	0.0245	0.0355	0	glycerophospholipids
0	PC ae C44:4	0.0305	0.02775	0.032	0	glycerophospholipids
0	PC aa C42:2	0.0295	0.027	0.03125	0	glycerophospholipids
0	PC ae C36:2	0.0295	0.02475	0.03625	0.1	glycerophospholipids
0	SM C24:1	0.0295	0.02175	0.03925	0.95	sphingolipids
0	C18:1	0.027	0.02175	0.032	0	acylcarnitines
0	lysoPC a C24:0	0.027	0.02375	0.03	0	glycerophospholipids
0	lysoPC a C26:0	0.027	0.02175	0.033	0	glycerophospholipids
0	C3-OH	0.0265	0.02375	0.029	0	acylcarnitines
0	PC ae C44:5	0.026	0.024	0.03	0	glycerophospholipids
0	C6 (C4:1-DC)	0.025	0.022	0.0315	0	acylcarnitines
0	PC aa C24:0	0.025	0.023	0.02825	0	glycerophospholipids
0	Putrescine	0.0245	0.01575	0.037	0.05	biogenic amines
0	lysoPC a C17:0	0.024	0.02075	0.025	0	glycerophospholipids
0	PC aa C42:0	0.024	0.021	0.026	0	glycerophospholipids
0	PC aa C32:1	0.023	0.01575	0.02875	0.5	glycerophospholipids
0	PC aa C28:1	0.0225	0.019	0.02725	0.05	glycerophospholipids
0	PC ae C44:6	0.0225	0.02075	0.026	0	glycerophospholipids
0	lysoPC a C20:4	0.022	0.0155	0.02425	0.85	glycerophospholipids
0	PC aa C38:0	0.022	0.02	0.02425	0	glycerophospholipids
0	PC aa C32:2	0.021	0.015	0.02625	0.05	glycerophospholipids
0	C16:2-OH	0.0205	0.019	0.022	0	acylcarnitines
0	PC ae C34:1	0.02	0.0145	0.0245	0.2	glycerophospholipids
0	C14:2-OH	0.0195	0.018	0.02025	0.55	acylcarnitines
0	C14	0.017	0.015	0.01725	0	acylcarnitines
0	C18:1-OH	0.017	0.015	0.018	0	acylcarnitines
0	PC ae C34:0	0.017	0.013	0.01925	0	glycerophospholipids
0	PC ae C36:5	0.017	0.0145	0.02125	0.1	glycerophospholipids
0	C3-DC (C4-OH)	0.0165	0.013	0.02275	0.25	acylcarnitines
0	PC ae C44:3	0.0165	0.015	0.018	0	glycerophospholipids
0	C16:1	0.016	0.016	0.017	0	acylcarnitines
0	SM C16:1	0.0155	0.00975	0.021	0.75	sphingolipids
0	lysoPC a C28:1	0.0145	0.01275	0.0185	0.15	glycerophospholipids
0	C6:1	0.014	0.01275	0.01425	0	acylcarnitines
0	PC aa C36:5	0.014	0.011	0.01975	0.4	glycerophospholipids
0	SM C18:0	0.014	0.00975	0.0155	1	sphingolipids
0	C5:1-DC	0.013	0.012	0.014	0	acylcarnitines
0	PC aa C34:4	0.013	0.012	0.01425	0	glycerophospholipids
0	PC ae C40:6	0.013	0.012	0.014	0	glycerophospholipids
0	C16:1-OH	0.012	0.01075	0.012	0	acylcarnitines
0	PC ae C34:2	0.012	0.00975	0.015	0.55	glycerophospholipids
0	SM C24:0	0.012	0.008	0.01625	0.75	sphingolipids
0	C5-DC (C6-OH)	0.011	0.00975	0.015	0.5	acylcarnitines
0	PC aa C40:4	0.0105	0.00875	0.012	0	glycerophospholipids
0	PC ae C34:3	0.0105	0.00975	0.0135	0.1	glycerophospholipids
0	C3:1	0.01	0.009	0.01125	0	acylcarnitines
0	PC aa C36:6	0.0095	0.008	0.01125	0	glycerophospholipids
0	PC ae C38:6	0.0095	0.00775	0.01225	0.3	glycerophospholipids
0	PC ae C40:1	0.0095	0.008	0.01125	0.05	glycerophospholipids
0	C16-OH	0.009	0.00775	0.01	0	acylcarnitines
0	C7-DC	0.009	0.00675	0.011	0	acylcarnitines
0	PC ae C38:3	0.009	0.006	0.011	0.2	glycerophospholipids
0	PC ae C42:2	0.009	0.008	0.009	0	glycerophospholipids
0	PC ae C32:1	0.0085	0.006	0.011	0.15	glycerophospholipids
0	PC ae C36:3	0.0085	0.006	0.012	0.2	glycerophospholipids
0	PC ae C40:2	0.0085	0.006	0.01	0	glycerophospholipids
0	C14:1	0.008	0.007	0.009	0	acylcarnitines
0	C14:1-OH	0.008	0.008	0.009	0	acylcarnitines
0	C14:2	0.008	0.007	0.009	0	acylcarnitines
0	C16	0.008	0.007	0.008	0	acylcarnitines
0	C16:2	0.008	0.006	0.008	0	acylcarnitines
0	PC aa C42:1	0.008	0.00675	0.01025	0	glycerophospholipids
0	SM C18:1	0.008	0.00575	0.0125	1	sphingolipids
0	PC ae C42:3	0.0075	0.00575	0.00825	0	glycerophospholipids
0	C18	0.007	0.00675	0.00825	0	acylcarnitines
0	PC ae C40:3	0.007	0.004	0.00825	0	glycerophospholipids
0	SM (OH) C22:1	0.007	0.005	0.0105	0.8	sphingolipids
0	PC ae C40:5	0.0065	0.005	0.0085	0	glycerophospholipids
0	SM (OH) C22:2	0.0065	0.003	0.0085	0.7	sphingolipids
0	PC aa C42:4	0.006	0.00575	0.007	0	glycerophospholipids
0	PC aa C42:5	0.006	0.004	0.006	0	glycerophospholipids
0	Serotonin	0.005	0.005	0.00525	0	biogenic amines
0	PC aa C32:3	0.005	0.004	0.006	0.05	glycerophospholipids
0	PC ae C38:2	0.005	0.004	0.0065	0.2	glycerophospholipids
0	PC aa C38:1	0.0045	0.003	0.006	0	glycerophospholipids
0	C18:2	0.004	0.004	0.005	0	acylcarnitines
0	PC ae C30:1	0.004	0.00275	0.00625	0.05	glycerophospholipids
0	PC ae C38:1	0.004	0.003	0.005	0	glycerophospholipids
0	PC aa C40:3	0.0035	0.00275	0.00425	0.05	glycerophospholipids
0	SM (OH) C24:1	0.0035	0.00275	0.005	0.4	sphingolipids
0	PC aa C30:2	0.003	0.00175	0.003	0.25	glycerophospholipids
0	PC ae C30:2	0.003	0.002	0.004	0	glycerophospholipids
0	SM C22:3	0.003	0.00175	0.003	0	sphingolipids
0	Carnosine	0.0025	0.00075	0.008	0	biogenic amines
0	SM C26:0	0.0025	0	0.00425	0.3	sphingolipids
0	PC aa C40:5	0.002	0.001	0.00425	0.25	glycerophospholipids
0	SM C26:1	0.002	0.00175	0.003	0.55	sphingolipids
0	SM C20:2	0.0005	0	0.002	0.1	sphingolipids
0	c4-OH-Pro	0	0	0	0	biogenic amines
0	Met-SO	0	0	0.0205	0	biogenic amines
0	Nitro-Tyr	0	0	0	0	biogenic amines
0	PEA	0	0	0	0	biogenic amines
0	PC ae C42:4	0	0	0	0	glycerophospholipids
0	SM (OH) C16:1	0	0	0	0.1	sphingolipids
