# Supplementary material for: Targeted Metabolomic Profiling of Peritoneal Dialysis Effluents Shows Anti-oxidative Capacity of Alanyl-Glutamine
Source: Front Physiol. 2019 Jan 21;9:1961. doi: 10.3389/fphys.2018.01961 (PMC6348277; doi:10.3389/fphys.2018.01961)
Supplement: Supplementary file 5 [file Table_2.XLSX]

## Sheet: Supplemetal Table 2
								grouping factor		group size		group mean		standard deviation
grouping factor	metabolite/ Custom Metabolic Indicator	feature	t-statistc	df	p-value	Bonferroni-Holm adjusted p-value	statistical test	group 1	group 2	group1_size	group2_size	group 1	group 2	group 1	group 2	fold-change	log2(fold-change)	calculation of fold-change
Treatment with 8 µM alanyl-glutamine containing PDF	C18:1	acylcarnitines	-3.96394	19	0.00083197	0.0765412	Paired t-test	PDF + 8 µM AlaGln	standard PDF	20		0.0386	0.0434	0.00722131	0.00899356	0.889401	-0.169094	AlaGln / std. PDF
Treatment with 8 µM alanyl-glutamine containing PDF	Ala	aminoacids	7.29605	18	8.86754e-07	0.000203953	Paired t-test	PDF + 8 µM AlaGln	standard PDF	19		525.158	265.895	171.137	74.0052	1.97506	0.981896	AlaGln / std. PDF
Treatment with 8 µM alanyl-glutamine containing PDF	Gln	aminoacids	10.4515	19	2.57183e-09	2.36608e-06	Paired t-test	PDF + 8 µM AlaGln	standard PDF	20		733.75	436.9	161.684	100.311	1.67945	0.747985	AlaGln / std. PDF
Treatment with 8 µM alanyl-glutamine containing PDF	Gly	aminoacids	2.91419	19	0.00889674	0.35587	Paired t-test	PDF + 8 µM AlaGln	standard PDF	20		197.725	172.485	67.1584	62.5485	1.14633	0.197024	AlaGln / std. PDF
Treatment with 8 µM alanyl-glutamine containing PDF	Met-SO	biogenic.amines	-5.03037	19	7.42907e-05	0.00854343	Paired t-test	PDF + 8 µM AlaGln	standard PDF	20		0.50585	0.78295	0.28356	0.322201	0.646082	-0.630211	AlaGln / std. PDF
Treatment with 8 µM alanyl-glutamine containing PDF	PC aa C32:3	glycerophospholipids	2.11308	19	0.0480514	0.668126	Paired t-test	PDF + 8 µM AlaGln	standard PDF	20		0.00935	0.0082	0.00251888	0.00160918	1.14024	0.189342	AlaGln / std. PDF
Treatment with 8 µM alanyl-glutamine containing PDF	PC aa C34:3	glycerophospholipids	2.20568	19	0.0399207	0.668126	Paired t-test	PDF + 8 µM AlaGln	standard PDF	20		0.0828	0.06985	0.0473415	0.0290232	1.1854	0.245371	AlaGln / std. PDF
Treatment with 8 µM alanyl-glutamine containing PDF	PC aa C36:0	glycerophospholipids	2.4627	19	0.0235144	0.653121	Paired t-test	PDF + 8 µM AlaGln	standard PDF	20		0.1114	0.1046	0.0134258	0.0101639	1.06501	0.0908664	AlaGln / std. PDF
Treatment with 8 µM alanyl-glutamine containing PDF	PC aa C38:0	glycerophospholipids	2.36779	19	0.0286577	0.668126	Paired t-test	PDF + 8 µM AlaGln	standard PDF	20		0.0339	0.02955	0.00976514	0.005145	1.14721	0.198127	AlaGln / std. PDF
Treatment with 8 µM alanyl-glutamine containing PDF	PC aa C40:1	glycerophospholipids	4.2571	19	0.000426061	0.0435529	Paired t-test	PDF + 8 µM AlaGln	standard PDF	20		0.16945	0.158	0.0101384	0.0105131	1.07247	0.100935	AlaGln / std. PDF
Treatment with 8 µM alanyl-glutamine containing PDF	PC aa C40:2	glycerophospholipids	3.14536	19	0.00532754	0.326756	Paired t-test	PDF + 8 µM AlaGln	standard PDF	20		0.0427	0.0384	0.00607064	0.00438178	1.11198	0.15313	AlaGln / std. PDF
Treatment with 8 µM alanyl-glutamine containing PDF	PC ae C42:0	glycerophospholipids	2.2227	19	0.0385714	0.668126	Paired t-test	PDF + 8 µM AlaGln	standard PDF	20		0.46445	0.4512	0.0184718	0.01696	1.02937	0.0417562	AlaGln / std. PDF
Treatment with 8 µM alanyl-glutamine containing PDF	PC ae C44:3	glycerophospholipids	2.63028	19	0.016483	0.585031	Paired t-test	PDF + 8 µM AlaGln	standard PDF	20		0.0208	0.01775	0.00426244	0.00302403	1.17183	0.228765	AlaGln / std. PDF
Treatment with 8 µM alanyl-glutamine containing PDF	Glucogenic AA	Custom Metabolic Indicator	7.71407	18	4.09917e-07	0.000125708	Paired t-test	PDF + 8 µM AlaGln	standard PDF	19		765.263	478.842	212.382	132.648	1.59815	0.676406	AlaGln / std. PDF
Treatment with 8 µM alanyl-glutamine containing PDF	Met-SO / Met	Custom Metabolic Indicator	-5.25772	19	4.48533e-05	0.005895	Paired t-test	PDF + 8 µM AlaGln	standard PDF	20		0.04105	0.0654	0.0194679	0.0202053	0.627676	-0.671908	AlaGln / std. PDF
Treatment with 8 µM alanyl-glutamine containing PDF	Non essential AA	Custom Metabolic Indicator	8.1545	18	1.86432e-07	8.57588e-05	Paired t-test	PDF + 8 µM AlaGln	standard PDF	19		1942.89	1370.47	402.248	304.645	1.41768	0.503533	AlaGln / std. PDF
Treatment with 8 µM alanyl-glutamine containing PDF	Total AA	Custom Metabolic Indicator	6.84234	18	2.10433e-06	0.000387197	Paired t-test	PDF + 8 µM AlaGln	standard PDF	19		2341.53	1781.11	465.971	395.82	1.31465	0.394676	AlaGln / std. PDF
Previous episodes of peritonitis	PC aa C38:0	glycerophospholipids	3.91157	5.81517	0.0083798	0.350428	Welch Two Sample t-test	yes	No	5	15	0.0358	0.0274667	0.00432435	0.00346135	1.3034	0.382278	yes / no
Previous episodes of peritonitis	PC aa C42:0	glycerophospholipids	5.73993	16.4544	2.72855e-05	0.00418378	Welch Two Sample t-test	yes	No	5	15	0.0352	0.0280667	0.00164317	0.00388158	1.25416	0.326718	yes / no
Previous episodes of peritonitis	PC ae C38:5	glycerophospholipids	2.52641	6.1185	0.0441484	0.668126	Welch Two Sample t-test	yes	No	5	15	0.151	0.097	0.0427902	0.0368762	1.5567	0.638492	yes / no
Previous episodes of peritonitis	Total AC-DC / Total AC	Custom Metabolic Indicator	-2.27814	11.5752	0.0425675	0.668126	Welch Two Sample t-test	yes	No	5	15	0.0526	0.065	0.00887694	0.0144222	0.809231	-0.305377	yes / no
time on continuous PD treatment	C12	acylcarnitines	-3.0538	17.741	0.00692053	0.350428	Welch Two Sample t-test	< 1 year	≥ 1 year	5	15	0.0786	0.089	0.00397492	0.0112504	1.13232	0.179276	< 1 y / ≥ 1 y
time on continuous PD treatment	C12:1	acylcarnitines	-2.98388	17.9972	0.00796042	0.350428	Welch Two Sample t-test	< 1 year	≥ 1 year	5	15	0.1928	0.261467	0.0239729	0.0788641	1.35615	0.439522	< 1 y / ≥ 1 y
time on continuous PD treatment	C5-M-DC	acylcarnitines	-2.44493	16.6192	0.0259555	0.661787	Welch Two Sample t-test	< 1 year	≥ 1 year	5	15	0.041	0.0636667	0.00663325	0.0340182	1.55285	0.634914	< 1 y / ≥ 1 y
time on continuous PD treatment	C5-DC (C6-OH)	acylcarnitines	-2.21151	15.9342	0.0419644	0.668126	Welch Two Sample t-test	< 1 year	≥ 1 year	5	15	0.029	0.0377333	0.00538516	0.0121212	1.30115	0.379787	< 1 y / ≥ 1 y
time on continuous PD treatment	C9	acylcarnitines	-2.9949	17.011	0.0081383	0.350428	Welch Two Sample t-test	< 1 year	≥ 1 year	5	15	0.0676	0.1016	0.0144153	0.0361916	1.50296	0.587805	< 1 y / ≥ 1 y
time on continuous PD treatment	Creatinine	biogenic.amines	-3.09284	16.9031	0.00663937	0.350428	Welch Two Sample t-test	< 1 year	≥ 1 year	5	14	417.6	649.643	75.6194	250.585	1.55566	0.637525	< 1 y / ≥ 1 y
time on continuous PD treatment	Met-SO	biogenic.amines	-3.20961	17.6649	0.0049486	0.325194	Welch Two Sample t-test	< 1 year	≥ 1 year	5	15	0.5536	0.8594	0.0865292	0.337197	1.55238	0.634486	< 1 y / ≥ 1 y
time on continuous PD treatment	SDMA	biogenic.amines	-2.4748	16.9766	0.0241769	0.653121	Welch Two Sample t-test	< 1 year	≥ 1 year	5	14	12.56	18.33	2.61209	7.54971	1.45939	0.54537	< 1 y / ≥ 1 y
time on continuous PD treatment	total DMA	biogenic.amines	-2.46813	16.5083	0.024847	0.653121	Welch Two Sample t-test	< 1 year	≥ 1 year	5	14	7.622	10.8564	1.62758	4.07745	1.42435	0.510308	< 1 y / ≥ 1 y
time on continuous PD treatment	SM (OH) C24:1	sphingolipids	2.56499	6.83438	0.038046	0.668126	Welch Two Sample t-test	< 1 year	≥ 1 year	5	15	0.0098	0.00613333	0.00277489	0.00274816	0.62585	-0.67611	< 1 y / ≥ 1 y
time on continuous PD treatment	SM C22:3	sphingolipids	-2.56562	7.64491	0.0346071	0.668126	Welch Two Sample t-test	< 1 year	≥ 1 year	5	15	0.0018	0.0052	0.00248998	0.0027826	2.88889	1.53051	< 1 y / ≥ 1 y
time on continuous PD treatment	Met-SO / Met	Custom Metabolic Indicator	-3.55441	17.9081	0.00228043	0.190727	Welch Two Sample t-test	< 1 year	≥ 1 year	5	15	0.0496	0.0706667	0.00581378	0.0206282	1.42473	0.51069	< 1 y / ≥ 1 y
time on continuous PD treatment	PUFA (PC) / MUFA (PC)	Custom Metabolic Indicator	2.92961	8.19311	0.0185255	0.631238	Welch Two Sample t-test	< 1 year	≥ 1 year	5	15	3.782	3.09067	0.434189	0.519374	0.817204	-0.291231	< 1 y / ≥ 1 y
Residual Renal Function (RRF) / anuria	C0	acylcarnitines	-2.32092	16.9994	0.032979	0.668126	Welch Two Sample t-test	no RRF/anuric	with RRF	6	14	14.95	20.6514	2.47447	8.37837	0.723921	-0.466096	anuric / with RRF
Residual Renal Function (RRF) / anuria	C12:1	acylcarnitines	2.30823	8.10547	0.0494195	0.668126	Welch Two Sample t-test	no RRF/anuric	with RRF	6	14	0.301	0.22	0.0755566	0.0626062	1.36818	0.45226	anuric / with RRF
Residual Renal Function (RRF) / anuria	C3	acylcarnitines	-2.48144	17.0826	0.0237786	0.653121	Welch Two Sample t-test	no RRF/anuric	with RRF	6	14	0.105	0.1425	0.0154402	0.051391	0.736842	-0.440573	anuric / with RRF
Residual Renal Function (RRF) / anuria	Phe	aminoacids	-2.36939	14.4287	0.0322525	0.668126	Welch Two Sample t-test	no RRF/anuric	with RRF	6	14	30.55	37.4286	5.0314	7.67618	0.816221	-0.292968	anuric / with RRF
Residual Renal Function (RRF) / anuria	Ser	aminoacids	-2.55491	10.6686	0.0273347	0.661787	Welch Two Sample t-test	no RRF/anuric	with RRF	6	14	33.8167	51.6214	13.7526	15.4465	0.65509	-0.610236	anuric / with RRF
Residual Renal Function (RRF) / anuria	Val	aminoacids	-2.29042	13.0946	0.0392182	0.668126	Welch Two Sample t-test	no RRF/anuric	with RRF	6	14	72.9167	99.4571	21.0866	29.0226	0.733147	-0.447826	anuric / with RRF
Residual Renal Function (RRF) / anuria	Creatinine	biogenic.amines	2.6446	6.29791	0.0365942	0.668126	Welch Two Sample t-test	no RRF/anuric	with RRF	5	14	810.4	509.357	225.987	195.995	1.59103	0.669957	anuric / with RRF
Residual Renal Function (RRF) / anuria	PC aa C30:0	glycerophospholipids	-3.05473	14.4694	0.00830259	0.350428	Welch Two Sample t-test	no RRF/anuric	with RRF	6	14	0.0536667	0.0714286	0.00338625	0.0211322	0.751333	-0.412475	anuric / with RRF
Residual Renal Function (RRF) / anuria	PC aa C34:2	glycerophospholipids	-2.52934	16.058	0.0222717	0.653121	Welch Two Sample t-test	no RRF/anuric	with RRF	6	14	1.17733	2.13371	0.323522	1.32566	0.551776	-0.857844	anuric / with RRF
Residual Renal Function (RRF) / anuria	PC aa C34:3	glycerophospholipids	-2.57136	16.2239	0.0203375	0.653121	Welch Two Sample t-test	no RRF/anuric	with RRF	6	14	0.0533333	0.0769286	0.00809115	0.0320323	0.693284	-0.528482	anuric / with RRF
Residual Renal Function (RRF) / anuria	PC aa C36:2	glycerophospholipids	-2.13295	16.7687	0.048015	0.668126	Welch Two Sample t-test	no RRF/anuric	with RRF	6	14	0.883167	1.37636	0.223995	0.79463	0.64167	-0.640097	anuric / with RRF
Residual Renal Function (RRF) / anuria	PC ae C34:1	glycerophospholipids	-2.23278	15.2766	0.0409302	0.668126	Welch Two Sample t-test	no RRF/anuric	with RRF	6	14	0.0626667	0.0949286	0.0105388	0.0516117	0.660145	-0.599144	anuric / with RRF
Residual Renal Function (RRF) / anuria	PC ae C34:2	glycerophospholipids	-3.51816	16.631	0.002713	0.207997	Welch Two Sample t-test	no RRF/anuric	with RRF	6	14	0.043	0.0795	0.00981835	0.0358045	0.540881	-0.886618	anuric / with RRF
Residual Renal Function (RRF) / anuria	PC ae C34:3	glycerophospholipids	-2.50493	16.7064	0.02292	0.653121	Welch Two Sample t-test	no RRF/anuric	with RRF	6	14	0.0345	0.0512143	0.0103682	0.0193	0.67364	-0.56995	anuric / with RRF
Residual Renal Function (RRF) / anuria	PC ae C36:2	glycerophospholipids	-2.33466	17.5344	0.0316776	0.668126	Welch Two Sample t-test	no RRF/anuric	with RRF	6	14	0.0661667	0.0957857	0.014063	0.0423305	0.690778	-0.533706	anuric / with RRF
Residual Renal Function (RRF) / anuria	PC ae C36:3	glycerophospholipids	-2.43587	15.9096	0.0269973	0.661787	Welch Two Sample t-test	no RRF/anuric	with RRF	6	14	0.0295	0.0450714	0.00531977	0.022496	0.654517	-0.611498	anuric / with RRF
Residual Renal Function (RRF) / anuria	PC ae C40:1	glycerophospholipids	-2.73032	13.6827	0.0165335	0.585031	Welch Two Sample t-test	no RRF/anuric	with RRF	6	14	0.0116667	0.0160714	0.00287518	0.00414106	0.725926	-0.462106	anuric / with RRF
Residual Renal Function (RRF) / anuria	SM (OH) C22:2	sphingolipids	-3.06484	17.8841	0.00670994	0.350428	Welch Two Sample t-test	no RRF/anuric	with RRF	6	14	0.0168333	0.0345	0.00790991	0.017866	0.487923	-1.03528	anuric / with RRF
Residual Renal Function (RRF) / anuria	SM C16:1	sphingolipids	-2.51141	14.5949	0.0243279	0.653121	Welch Two Sample t-test	no RRF/anuric	with RRF	6	14	0.0578333	0.0922857	0.00832867	0.0497276	0.626677	-0.674206	anuric / with RRF
Residual Renal Function (RRF) / anuria	SM C18:0	sphingolipids	-2.2759	15.5251	0.0374095	0.668126	Welch Two Sample t-test	no RRF/anuric	with RRF	6	14	0.0583333	0.0838571	0.00864099	0.0398321	0.695627	-0.523613	anuric / with RRF
Residual Renal Function (RRF) / anuria	SM C18:1	sphingolipids	-2.15029	17.5188	0.0457641	0.668126	Welch Two Sample t-test	no RRF/anuric	with RRF	6	14	0.0295	0.0435714	0.00723187	0.0218516	0.677049	-0.562667	anuric / with RRF
Residual Renal Function (RRF) / anuria	Met-SO / Met	Custom Metabolic Indicator	4.07048	7.96147	0.0036176	0.256015	Welch Two Sample t-test	no RRF/anuric	with RRF	6	14	0.0871667	0.0560714	0.0165338	0.0133846	1.55456	0.636511	anuric / with RRF
Residual Renal Function (RRF) / anuria	Spermidine / Putrescine	Custom Metabolic Indicator	-2.87139	17.9705	0.0101652	0.389665	Welch Two Sample t-test	no RRF/anuric	with RRF	6	14	0.285833	0.9955	0.308473	0.795703	0.287125	-1.80025	anuric / with RRF
Residual Renal Function (RRF) / anuria	Total SM-OH	Custom Metabolic Indicator	-2.35619	16.7377	0.0309307	0.668126	Welch Two Sample t-test	no RRF/anuric	with RRF	6	14	0.106667	0.149714	0.0283314	0.0529171	0.712468	-0.489102	anuric / with RRF
